# Supplementary material for: Transcranial Photobiomodulation for Spasticity in Pediatric Cerebral Palsy: A Scoping Review of Neurodevelopmental Considerations, Treatment Protocols, Functional Outcomes, and Methodological Gaps
Source: Brain Sci. 2026 Feb 28;16(3):272. doi: 10.3390/brainsci16030272 (PMC13024162; doi:10.3390/brainsci16030272)
Supplement: Supplementary file 1 [file brainsci-16-00272-s001.zip]

Archive with 1 entries (1 files):
- brainsci-4151535-supplementary.pdf
